# Supplementary material for: The association between socioeconomic status, psychopathological symptom burden in mothers, and early childhood caries of their children
Source: PLoS One. 2019 Oct 28;14(10):e0224509. doi: 10.1371/journal.pone.0224509 (PMC6816547; doi:10.1371/journal.pone.0224509)
Supplement: S2 File — (XLSX) [file pone.0224509.s002.xlsx]

## Sheet: Data
group	recruitment_location	SCOFF	DAS	PHQ8	GAD7	SSS8	CTS	FTND*	AUDIT	Income	Education	Profession	SES	SES_categorical	main_earner_mother	Mode_of_employment	dmft	restoration_rate_CG	PI	Toothbrushing_child	Toothbrushing_mother	toothpaste	Performed_by	Reason_dental_visit_child	Frequency_dental_visits_child	Frequency_dental_visits_mother	age_dental_visit
0	1	1	5	2	1	3	1	1	0	7	7	7	21	3	2	2	0		0.1	3	3	2	2	1	2	2	1
1	1	0	4	4	2	3	2.6	1	2	5	7	6.2	18.2	3	2	4	8	0	0.33	3	3	2	3	1	2	2	1
0	1	0	15	3	3	5	1	1	3	7	7	4.2	18.2	3	2	1	0		0.25	3	3	2	2	1	2	2	1
0	1	0	5	2	2	1	1	2	3	6.5	7	4.7	18.2	3	2	2	0		0.05	3	3	2	2	2	2	2	1
0	2		7	6	4	4	2.4	1	0	7	7	4.2	18.2	3	2	2	0		0.35	3	3	2	2	1	2	2	2
0	1	0	8	4	1	4	1.4	1	0	6.5	7	4.2	17.7	3	2	3	0		0.05	3	3	2	2	2	2	2	1
0	1	0	6	4	1	3	1	1	0	6.5	7	4.2	17.7	3	1	1	0		0.15	3	3	2	2	1	2	2	0.5
0	1	0	8	3	2	4	1	1	2	5.5	7	5.2	17.7	3	2	2	0		0.35	3	3	2	1	2	2	2
1	1	0	11	6	3	9	1.6	1	0	7	7	3.6	17.6	3	1	1	10	0	1	3	3	2	2	2	2	2	1
0	1	0	6	2	1	1	1	1	0	6	7	4.2	17.2	3	2	2	0		0	3	3	2	2	1	2	2	1
0	2	0	9	3	6	5	1	1	0	6	7	4.2	17.2	3	2	2	0		0	3	3	2	2	2	2	2	2
0	2	0	7	5	4	6	1.2	2	0	6	7	4.2	17.2	3	2	2	0		0	3	3	2	2	1	2	2	1
0	1	0	4	1		0	1.6	1	1	6.5	6.1	4.2	16.8	3	1	1	0		0.1	3	3	2	2	1	2	2	1
1	2	2	8	11	8	6	1	1	2	5.5	7	4.2	16.7	3	1	1	8	0	0.4	3	3	2	2	2	2	2	2
0	2	0	8	3	3	5	1.2	1	3	5.5	7	4.2	16.7	3	2	1	0		0	3	3	2	2	1	2	2
0	2	2		4	4	9	1	1	5	5.5	7	4.2	16.7	3	1	1	0		0.25	3	3	2	2	1		2
0	1	0	6	3	3	1	1.2	1	0	6	6.1	4.2	16.3	3	2	3	0		0.05	3	3	2	2	2	2	2	1
0	1	0	7	3	3	2	1	1	3	5	7	4.2	16.2	3	1	1	0		1.95	3	3	2	2	2	2	2	1
1	1	3	16	7	10	15	2.6	2	2	5.5	7	3.6	16.1	3	2	1	4	0	0.25	3	2	2	3	2	2	1	2
1	2	4	10	3	6	2	1.2	2	3	5.5	7	3.6	16.1	3	2	2	5	0	0.65	3	3	2	1	3	1	2	3
0	2	0	13	4	4	5	1.4	2	6	6	4.8	5.2	16	3	2	1	0		0.35	3	3	2	2	1	2	2	3
0	2	0	10	9	6	6	1.2	1	2	5.5	6.1	4.2	15.8	3	2	2	0		0.4	3	3	2	2	2	2	2	1
0	1	0	15	4	1	4	1.6	1	0	6	6.1	3.6	15.7	3	2	2	0		0.65	3	3	2	3	3	2	1	2
0	1	2	7	0	3	0	1	2	4	6	6.1	3.6	15.7	3	2	1	0		0.2	3	3	2	2	1	2	2	0.5
0	1	0	8	3	3	3	1	1	3	5	6.1	4.2	15.3	3	2	3	0		0.5	3	3	2	2	2	2	2	2
1	2	0	6	3	3	5	1.8		1	5.5	6.1	3.6	15.2	3	1	2	7	0	0.4	1	2	2	2	3	2	2	1
0	2	0	13	3	3	3	1	1	1	6	4.8	4.2	15	3	2	1	0		0.25	3	3	2	2	1	2	2	2
0	2	0	6	2	4		1.4	1	4	5.5	4.8	4.2	14.5	3	2	2	0		0.5	3		2	2	1	2	2	2
0	2	0	12	5	2	4	1	2	4	5.5	4.8	4.2	14.5	3	2	2	0		0.45	3	3	2	2	1	2	2	2
1	1	1	6	1	2	2	1	2	3	5.5	3.6	5.2	14.3	3	2	2	6	0	0.85	3	3	2	2	1	2	2	2
1	1	0	7	3	4	10	1.4	4	0	7	3.6	3.6	14.2	3	1	3	7	0	1.76	3	3	2	2	3	2	2	2
1	1	0	12	4	3	5	1	3	4	5.5	4.8	3.7	14	3	2	1	6	0	2.15	3	3	2	2	1	2	2	1
1	1	0	4	4	3	1	1	1	1	5.5	4.8	3.6	13.9	3	1	1	10	0	1.16	3	3	2	2	1	2	2	1
0	1	0	7	4	3	2	1	1	6	6	3.7	4.2	13.9	3	2	1	0		0.65	3	3	2	2	1	2	2
0	2	0	9	5	4	10	1.6	2	2	5.5	4.8	3.6	13.9	3	2	2	0		0.55	3	3	2	2	2	2	2	1
0	1	0	7	8	3	8	1	1	2	3	7	3.6	13.6	2	1	2	0		0.15	3	3	2	2	1	2	2	2
1	2	2	4	5	7	3	2.4	1	0	2.5	4.8	6.2	13.5	2	2	4	4	0	0.55	1	3	2	2	1	1	1	3
1	2	0	14	8	8	12	1.2	2	2	5.5	3.6	4.2	13.3	2	2	1	4	0	0.25	3	3	2	2	1	2	2	2
1	1	0	14	0	0	1	1.8	3	0	6	3.6	3.6	13.2	2	2	1	10	0	1.95	3	3	2	2	3	2	2	3
0	1	0	8	12	15	9	2.8	1	8	2	7	4.2	13.2	2	1	1	0		0.05	3	2	2	2	1	2	2	2
0	1	0	13	11	10	9	1.6	2	0	4	7	2.1	13.1	2	2	4	0		0.1	3	3	2	2			2
0	2	0	8	0	0	0	1.6	1	1	6	3.6	3.5	13.1	2	2	2	0		0.5	3	3	2	2	1	2	2	1
1	2	0	8	0	0	0	1.6	1	1	6	3.6	3.5	13.1	2	2	2	6	0	0.6	3	3	2	2	1	2	2	1
0	1	1	5	17	18	13	1.2	1	2	4.5	4.8	3.6	12.9	2	2	2	0		0.4	3	2	2	2	2	2	2	1
0	2	0	7	1	0	4	1	1	2	4.5	4.8	3.6	12.9	2	2	2	0		0.15	3	3	2	2	1	2	2	2
0	2	2	9	17		13	1.4	6	0	5	3.6	4.2	12.8	2	1	1	0		0.15	3	3	2	2	1	2	2	2
0	2	1	4	2	2	0	2.8	2	2	5	3.6	4.2	12.8	2	2	4	0		0.25	3	3	2	2	1	2	2	0.5
0	1	0	9	6	6	8	1.8	1	3	3.5	4.8	4.2	12.5	2	2	1	0		1.1	3	3	2	2	2	2	2	1
1	1	0	10	6	8	5	1	2	4	5.5	4.8	2.1	12.4	2	2	1	5	0	0.8	3	3	2	2	2	2	2	3
0	1	0	7	0	0	1	1	2	0	5.5	4.8	2.1	12.4	2	2	2	0		0.3	3	3	2	2	1	2	2	1
0	2	1	11	4	5	9	2	1	2	4	4.8	3.6	12.4	2	1	2	0		0	3	3	2	2	1	2	2	1
0	2	0	8	4	6	7	1	1	1	2.5	6.1	3.6	12.2	2	1	4	0		0.15	3	3	2	2	2	2	2	2
0	1	0	8	3	3	13	1.2	2	3	4	3.6	4.2	11.8	2	1	2	0		0.5	3	3	2	2	2	2	2	2
0	1	0	10	1	2	4	1.4	2	3	4.5	3.6	3.6	11.7	2	2	2	0		0.25	3	3	2	2	2	2	2	1
0	2	2	5	2	6		2.2	1	3	6	3.6	2.1	11.7	2	2	2	0		0.15	3	3	2	2	2	1	2	1
0	2	0	12	3	7	7	1	2	3	5.5	3.6	2.4	11.5	2	1	1	0		0.45	3	3	2	2	1	2	2	2
0	2	1	9	2	2	5	1.2	1	1	3.5	3.6	4.2	11.3	2	2	2	0		0.25	3	3	2	2	2	2	2	2
1	1	0	7	2	2	3	1	1	2	5.5	3.6	2.1	11.2	2	2	2	6	0	1.55	3	3	2	2	3	2	2	3
1	2	0	12	5	1	9	1	2	1	4	3.6	3.6	11.2	2	2	1	5	0	2.1	2	3	2	2	1	2	2	1
0	2	2	10	4	6	2	1	2	3	4	3.6	3.6	11.2	2	2	2	0		0.35	3	3	2	2	1	2	2	2
1	2	0	7	5	4	7	1.6	2	2	5.5	3.6	2.1	11.2	2	1	2	4	0	0.35	1	3	2	2	2	2	2	3
1	2	1	6	3	4	3	1.4	2	5	4	3.6	3.6	11.2	2	1	2	4	0	0.25	3	3	2	2	3	1	2	3
1	1	0	7	7	4	2	1.4	3	0	4	3.6	3.5	11.1	2	2	1	12	0	1.95	3	2	2	2	2	2	2	1
1	2	2	16	17	21	25	3.2	7	11	4.5	3	3.6	11.1	2	2	1	11	9.09091	1.3	3	3	2	2	2	2	1	3
0	2	0	7	4	3	7	1	3	2	4.5	4.8	1.8	11.1	2	2	2	0		0.1	3	3	2	1	2	2	1	1
1	1	1	15	7	5	15	2	2	3	4.5	2.8	3.7	11	2	2	2	9	0		3	3	2	2	2	2	1	4
1	2	0	20	11	9	17	2.6	6	2	1.5	4.8	4.7	11	2	1	1	12	8.33333	0.25	3	3	2	2	4	2	1	3
0	1	0	10	3	1	3	1.2	2	4	2.5	7	1.3	10.8	2	2	2	0		0.05	2	3	2	2	2	2	2	2
1	1	0	8	2	3	3	1	3	2	3.5	3.6	3.6	10.7	2	2	2	4	0	0.8	3	3	2	2	1	2	2	1
1	1	0	6		1	3	1	1	2	3.5	4.8	2.4	10.7	2	2	1	9	55.5556	2.2	3	3	2	3	1	2	2	1
0	2	0	9	3	5	8	1	2	6	3.5	4.8	2.4	10.7	2	1	4	0		0.1	3	3	2	2	2	2	2	1
0	2	0	9	8	13	10	1.8	1	22	2	4.8	3.9	10.7	2	2	2	0		0	1	2	2	1	2	2	2	1
0	1	0	5	3	1	5	1	2	0	3.5	3.6	3.5	10.6	2	2	2	0		0.4	3	3	2	2	2	2	2	1
1	1	0	11	5	6	5	1	2	3	2	4.8	3.7	10.5	2	1	2	9	0	2.2	3	3	2	3	3	2	2	2
0	1	1	14	6	6	4	3.4	6	3	5.5	3.6	1.3	10.4	2	2	2	0		0.25	3	3	2	2	1	2	2	2
0	1	1	9	4	2	10	1.2	1	3	2.5	4.8	2.9	10.2	2	2	3	0		0.05	3	3	2	2	2	2	2	3
0	2	0	6	1	2	4	1.4	2	5	4.5	3.6	2.1	10.2	2	2	2	0		0.25	3	3	2	2	1	2	2	3
1	1	1	9	6	7	16	2.6	1	2	3	3.6	3.5	10.1	2	2	3	6	33.3333	0.6	3	1	2	2	1	2	2	4
1	2	0	7	2	0	3	1	2	3	4	3.6	2.4	10	2	2	2	11	0	1.5	3	3	2	2	1	2	2	2
1	2	0	18	5	2	3	1	4	2	3	4.8	2.1	9.9	2	2	2	7	0	0.3	3	3	2	2	3	2	2	3
1	2	0	13	3	1	2	2.8	1	2	2	3.6	4.2	9.8	2	1	1	6	0	1.05	3	3	2	2	2	2	2	2
1	2	0	10	4	5	7	2.2	2	2	4	3.6	2.1	9.7	2	2	2	6	0	2.1	3	2	2	2	1	2	2	1
0	2	1	13	9	7	16	1.8	2	6	3.5	3.6	2.4	9.5	2	1	1	0		0.5	3	3	2	2	2	2	2	3
0	1	0	6	2	1	1	1	1	0	2.5	4.8	2.1	9.4	2	2	3	0		0.55	3	3	2	2	1	2	2	2
1	1	1	6	2	3	5	1	1	10	2	3.7	3.6	9.3	2	1	1	10	0	1.25	3	3	2	2	1	1	1	1
1	1	3	8	14	1	21	1	5	0	3.5	3.6	2.1	9.2	2	2	2	5	0	1.2	2	3	2	2	2	2	2	0.5
1	2	0	11	1	0	2	1.2	3	1	2	3.6	3.6	9.2	2	1	2	8	0	0.9	3	3	2	2	2	2	2	2
1	1	2	18	10	9	14	2.6		4	2.5	3	3.6	9.1	2	1	1	11	0	0.28	2	3	2	2	3	2	2	1
1	1	3	6	7	6	12	1.4	1	0	3.5	3.6	1.8	8.9	2	2	1	9	0	0.55	2	3	2	2	3	1	2	4
1	2	0	13	2	2	2	1	4	0	3.5	3.6	1.8	8.9	2	2	4	9	0	1.3	2	3	2	2	1	2	2	2
1	2	0	18	6	9	7	1	3	3	4	3.6	1.1	8.7	2	2	2	6	33.3333	1.85	2	1	2	2	1	2	1	1
0	2	0	11	0	0	4	1.4	3	5	2.5	3.6	2.1	8.2	2	2	4	0		0.5	3	3	2	2	1	2	2	2
0	2	0	7	4	3	6	1.2	2	2	2.5	3.6	2.1	8.2	2	1	2	0		0.3	2	3	2	2	2	2	2	1
1	2	0	14	0	0	0	2.6	5	2	1.5	3	3.6	8.1	2	1	4	4	0	0.8	3	3	2	2	1	2	2	2
1	1	0	5	1	1	1	1	2	0	2	3.6	2.1	7.7	1	2	4	6	0	1.35	3	3	2	2	2	2	2	1
1	2	0	13	3	4	7	1.2	1	4	2	3.6	2.1	7.7	1	1	2	10	0	1.5	3	3	1	2	1	2	2	2
1	2	2	15	9	7	8	2.8	1	2	2	3.6	2.1	7.7	1	2	2	6	0	0.75	3	3	2	2	2	2	2	1
1	2		17	9	9	13	1	2	0	2.5	3	2.1	7.6	1	1	2	4	0	0.25	3	3	2	2	3	2	2	3
1	2	1	17	4	1	5	2	4	1	1	3.6	2.9	7.5	1	2	4	14	0	0.75	3	3	2	2	1	2	1	2
1	1	2	5	0	0	15	2.8	1	1	2	3	2.4	7.4	1	2	3	6	33.3333	1.8	2	2	2	2	2	2	2	2
0	1	1	11	8	2	5	1.4	3	1	2.5	3	1.8	7.3	1	1	1	0		0.55	3	3	2	2	1	2	2	1
1	1	0	12	3	3	0	1.4	5	8	1.5	3.6	2.1	7.2	1	2	3	16	0	1.85	3	3	2	2	4	2	2	1
0	2	2	10	6	9	8	1	3	0	1	3.6	2.4	7	1	1	3	0		0.5	3	3	2	2	1	2	2	4
1	1	1	12	7	2	5	4.4	4		1	2.8	2.9	6.7	1	1	4	9	42.8571	0.83	3	3	2	2	2	2	1	1
1	1	0	8	6	5	12	1	1	3	1	3	2.4	6.4	1	2	2	10	0	0.9	3	3	2	2	3	2	2	1
1	1	0	13	0	0	1	2.2	2	1	1	3.6	1.8	6.4	1	1	2	12	0	1.05	3	3	2	2	2	2	2	2
1	1	0	10	1	0	0	1.8	5	3	1.5	2.8	1.8	6.1	1	2	4	6	0	0.89	2	1	2	2	3	2	1	1
1	2	0	17	3	9	4	1	1	0	1	3	2.1	6.1	1	1	3	8	0	1.45	3	2	2	2	3	2	2	3
1	1	0	9	4	3	4	1.8	1	0	1	3	1.3	5.3	1	2	3	10	0	1.7	3	3	2	2	3	2	2	2
1	2	2	10	5	3	2	1.8	2	0	1.5	1	2.4	4.9	1	2	4	4	0	0.8	3	3	2	2	2	2	2	1
1	1	0	8	8	7	13	2.6	1	0	2	2.8				2	4	9	0	1.4	3	3	2	2	2	2	2	1
1	1	0	12	3	5	5	1.4	2	0	2	3.6				1	4	5	0	0.15	3	3	2	2	3	2	1	4
0	1	0	6	1	5	1	1.2	1	2		4.8	4.2			2	2	0		0.25	3	3	2	2	1	2	2	1
0	1	1	11	4		7	1.2	1	0		7	4.2			2	2	0		0.1	3	3	2	2	2	2	2	1
1	2	0	19	0	0	0	1	3	0		1.7				1	4	14	0	1.5	3	3	2	2	2	2	1	2
1	2	1	12	0	0	2	3.4	6	2	1.5	3.6				2	4	13	0	2.55	3	3	2	2	2	2	2
1	2	2	14	13	15	14		5	7		3.6	2.1			2	2	11	0	1.5	2	3	2	2	2	2	2	1
1	2	2	20	20	18	23	2	6	9		1	1.3			2	4	14	0	1.1	3	3	2	2	2	1	1	1
1	2	1	14	7	6	2	1.6	1			3.6	3.5			2	4	12	0	0.25	3	3	2	2	1	2	1	2
0	2	0	12	9	2	7	1.2	2	3		4.8	2.1			2	2	0		0.25	3	3	2	3	2	2	2	1

## Sheet: Legend
Name	Label	Values for categorical variables
group	group	0=NON-CG	1=CG
recruitment_location	recruitment location	1=Dresden	2=Görlitz
SCOFF	SCOFF
DAS	DAS
PHQ8	PHQ-8
GAD7	GAD-7
SSS8	SSS-8
CTS	CTS
FTND*	FTND*
AUDIT	AUDIT
Income	Income
Education	Education
Profession	Profession
SES	SES
SES_categorical	SES Categories	1=low	2=medium	3=high
main_earner_mother	Main earner: mother	1=Yes	2=No
Mode_of_employment	Mode of employment	1=Full-time	2=Part-time	3=Occasional/irregular jobs	4=unemployed
dmft	dmf-t
restoration_rate_CG	restoration-rate
PI	Plaque-index
Toothbrushing_child	Toothbrushing: frequency child	1=Not regularly	2=Once per day	3= Twice per day or more often
Toothbrushing_mother	Toothbrushing: frequency mother	1=Not regularly	2=Once per day	3= Twice per day or more often
toothpaste	Child uses toothpaste	1=No	2=Yes
Performed_by	Toothbrushing is performed by	1=Child	2= Child with the help of adults	3=Adults
Reson_dental_visit_child	Reason for first dental visit	1= Familiarization with dental practice	2=Consultation/Prophylaxis	3= Pain/other symptoms	4=Referral
Frequency_dental_visits_child	Frequency of dental visits: child	1= Unregularly (in case of problems)	2= ≥ once per year for check-up
Frequency_dental_visits_mother	Frequency of dental visits: mother	1= Unregularly (in case of problems)	2= ≥ once per year for check-up
age_dental_visit	age first dental visit
